# Supplementary material for: Breast Ultrasound AI Under Dataset Shift: A Patient-Leakage-Aware Benchmark
Source: Diagnostics (Basel). 2026 May 19;16(10):1537. doi: 10.3390/diagnostics16101537 (PMC13206445; doi:10.3390/diagnostics16101537)
Supplement: Supplementary file 1 [file diagnostics-16-01537-s001.zip]

Archive with 1 entries (1 files):
- diagnostics-4290933-supplementary.pdf
